# Supplementary material for: Investigating the Contribution of Drug-Metabolizing Enzymes in Drug-Drug Interactions of Dapivirine and Miconazole
Source: Pharmaceutics. 2021 Dec 18;13(12):2193. doi: 10.3390/pharmaceutics13122193 (PMC8706783; doi:10.3390/pharmaceutics13122193)
Supplement: Supplementary file 1 [file pharmaceutics-13-02193-s001.zip]

Archive with 1 entries (1 files):
- pharmaceutics-1517401-supplementary.pdf
